# Supplementary material for: Porous Colorimetric Microneedles for Minimally Invasive Rapid Glucose Sampling and Sensing in Skin Interstitial Fluid
Source: Biosensors (Basel). 2023 May 10;13(5):537. doi: 10.3390/bios13050537 (PMC10216140; doi:10.3390/bios13050537)
Supplement: Supplementary file 1 [file biosensors-13-00537-s001.zip]

Archive with 1 entries (1 files):
- biosensors-2324517-supplementary.pdf
